# Supplementary material for: GSTO1*CC Genotype (rs4925) Predicts Shorter Survival in Clear Cell Renal Cell Carcinoma Male Patients
Source: Cancers (Basel). 2019 Dec 17;11(12):2038. doi: 10.3390/cancers11122038 (PMC6966599; doi:10.3390/cancers11122038)
Supplement: Supplementary file 1 [file cancers-11-02038-s001.zip]

Archive with 2 entries (2 files):
- cancers-659957-supplementary/Supplemental Material 1.xlsx
- cancers-659957-supplementary/Supplemental materials.pdf
